# Supplementary material for: Design and Synthesis of New Quinazolin-4-one Derivatives with Negative mGlu7 Receptor Modulation Activity and Antipsychotic-Like Properties
Source: Int J Mol Sci. 2023 Jan 19;24(3):1981. doi: 10.3390/ijms24031981 (PMC9916658; doi:10.3390/ijms24031981)
Supplement: Supplementary file 1 [file ijms-24-01981-s001.zip]

Archive with 1 entries (1 files):
- ijms-2078472-supplementary.pdf
